# Supplementary material for: Colonization with the enteric protozoa Blastocystis is associated with increased diversity of human gut bacterial microbiota
Source: Sci Rep. 2016 May 5;6:25255. doi: 10.1038/srep25255 (PMC4857090; doi:10.1038/srep25255)
Supplement: Supplementary dataset 1 [file srep25255-s2.xls]

## Sheet: Sheet S1
Supplementary material for the Blastocystis colonization risk scores computing:
The odds ratio (OR) and relative risks (RR) were calculated to quantify the association between various Boolean variables and the presence or absence of Blastocystis in the 788 individuals analyzed in our study. A logistic regression test was also performed for non-Boolean variables like hospital location. Following these tests, six variables were found to be associated with the presence of Blast…
Final logistic regression model for the 3 coding approaches in order to compute Blastocystis colonization risk score:
NON-RECODED MODEL
Call:
glm(formula = blasto$Blastocystis_NUMERIC ~ blasto$Ville + blasto$Saison.x +
blasto$Voyage.recent + blasto$Autres.parasites, family = binomial(link = "logit"))
Deviance Residuals:
Min 1Q Median 3Q Max
-1.7558 -0.6095 -0.4814 -0.3514 2.3730
Coefficients:
Estimate Std. Error z value Pr(>|z|)
(Intercept) -1.4601 0.3127 -4.669 3.02e-06 ***
blasto$VilleClermont Ferrand -0.7298 0.4747 -1.537 0.124236
blasto$VilleCreteil -15.2304 606.1246 -0.025 0.979953
blasto$VilleLille 1.1222 0.4410 2.545 0.010927 *
blasto$VilleLyon -0.1309 0.4153 -0.315 0.752649
blasto$VilleMontpellier -0.1619 0.5014 -0.323 0.746747
blasto$VilleNantes -0.1288 0.4118 -0.313 0.754369
blasto$VilleNice -0.2935 0.4728 -0.621 0.534741
blasto$VilleNimes -0.6699 0.8011 -0.836 0.403031
blasto$VilleStrasbourg -0.0727 0.4238 -0.172 0.863803
blasto$VilleTours -0.5930 0.7208 -0.823 0.410610
blasto$Saison.xHiver -0.5641 0.2301 -2.452 0.014220 *
blasto$Voyage.recentOui 0.5375 0.2463 2.182 0.029098 *
blasto$Autres.parasitesOui 1.1008 0.3057 3.601 0.000317 ***
---
Signif. codes: 0 ‘***’ 0.001 ‘**’ 0.01 ‘*’ 0.05 ‘.’ 0.1 ‘ ’ 1
(Dispersion parameter for binomial family taken to be 1)
Null deviance: 575.79 on 617 degrees of freedom
Residual deviance: 518.57 on 604 degrees of freedom
(168 observations deleted due to missingness)
AIC: 546.57
Number of Fisher Scoring iterations: 15
DUMMY-RECODED MODEL
Call:
glm(formula = blasto_dummy$Blastocystis_NUMERIC ~ blasto_dummy$Ville_NUMERIC +
blasto_dummy$Saison_NUMERIC + blasto_dummy$Voyage.recent_NUMERIC +
blasto_dummy$Autres.parasites_NUMERIC, family = binomial(link = "logit"))
Deviance Residuals:
Min 1Q Median 3Q Max
-1.7558 -0.6095 -0.4814 -0.3514 2.3730
Coefficients:
Estimate Std. Error z value Pr(>|z|)
(Intercept) -1.4601 0.3127 -4.669 3.02e-06 ***
blasto_dummy$Ville_NUMERIC2 -0.7298 0.4747 -1.537 0.124236
blasto_dummy$Ville_NUMERIC3 -15.2304 606.1246 -0.025 0.979953
blasto_dummy$Ville_NUMERIC4 1.1222 0.4410 2.545 0.010927 *
blasto_dummy$Ville_NUMERIC5 -0.1309 0.4153 -0.315 0.752649
blasto_dummy$Ville_NUMERIC6 -0.1619 0.5014 -0.323 0.746747
blasto_dummy$Ville_NUMERIC7 -0.1288 0.4118 -0.313 0.754369
blasto_dummy$Ville_NUMERIC8 -0.2935 0.4728 -0.621 0.534741
blasto_dummy$Ville_NUMERIC9 -0.6699 0.8011 -0.836 0.403031
blasto_dummy$Ville_NUMERIC10 -0.0727 0.4238 -0.172 0.863803
blasto_dummy$Ville_NUMERIC11 -0.5930 0.7208 -0.823 0.410610
blasto_dummy$Saison_NUMERIC2 -0.5641 0.2301 -2.452 0.014220 *
blasto_dummy$Voyage.recent_NUMERIC2 0.5375 0.2463 2.182 0.029098 *
blasto_dummy$Autres.parasites_NUMERIC2 1.1008 0.3057 3.601 0.000317 ***
---
Signif. codes: 0 ‘***’ 0.001 ‘**’ 0.01 ‘*’ 0.05 ‘.’ 0.1 ‘ ’ 1
(Dispersion parameter for binomial family taken to be 1)
Null deviance: 575.79 on 617 degrees of freedom
Residual deviance: 518.57 on 604 degrees of freedom
(168 observations deleted due to missingness)
AIC: 546.57
Number of Fisher Scoring iterations: 15
HELMERT-RECODED MODEL
Call:
glm(formula = blasto_helmert$Blastocystis_NUMERIC ~ blasto_helmert$Ville_NUMERIC.H +
blasto_helmert$Saison_NUMERIC.H + blasto_helmert$Voyage.recent_NUMERIC.H +
blasto_helmert$Autres.parasites_NUMERIC.H, family = binomial(link = "logit"))
Deviance Residuals:
Min 1Q Median 3Q Max
-1.7558 -0.6095 -0.4814 -0.3514 2.3730
Coefficients:
Estimate Std. Error z value Pr(>|z|)
(Intercept) -2.45825 55.10246 -0.045 0.964416
blasto_helmert$Ville_NUMERIC.H1 -0.36489 0.23737 -1.537 0.124236
blasto_helmert$Ville_NUMERIC.H2 -4.95517 202.04152 -0.025 0.980433
blasto_helmert$Ville_NUMERIC.H3 1.61058 50.51046 0.032 0.974563
blasto_helmert$Ville_NUMERIC.H4 0.71572 30.30629 0.024 0.981159
blasto_helmert$Ville_NUMERIC.H5 0.47197 20.20427 0.023 0.981363
blasto_helmert$Ville_NUMERIC.H6 0.34185 14.43161 0.024 0.981102
blasto_helmert$Ville_NUMERIC.H7 0.23581 10.82376 0.022 0.982619
blasto_helmert$Ville_NUMERIC.H8 0.14158 8.41882 0.017 0.986582
blasto_helmert$Ville_NUMERIC.H9 0.17299 6.73480 0.026 0.979508
blasto_helmert$Ville_NUMERIC.H10 0.09423 5.51055 0.017 0.986357
blasto_helmert$Saison_NUMERIC.H1 -0.28203 0.11504 -2.452 0.014220 *
blasto_helmert$Voyage.recent_NUMERIC.H1 0.26877 0.12317 2.182 0.029098 *
blasto_helmert$Autres.parasites_NUMERIC.H1 0.55041 0.15284 3.601 0.000317 ***
---
Signif. codes: 0 ‘***’ 0.001 ‘**’ 0.01 ‘*’ 0.05 ‘.’ 0.1 ‘ ’ 1
(Dispersion parameter for binomial family taken to be 1)
Null deviance: 575.79 on 617 degrees of freedom
Residual deviance: 518.57 on 604 degrees of freedom
(168 observations deleted due to missingness)
AIC: 546.57
Number of Fisher Scoring iterations: 15

## Sheet: Legend of Sheet S2
Sheet S2 Legend: Demographic, clinical and environmental features of the four groups of patients studied.
Cf, Clermont-Ferrand; Nm, Nîmes; Li, Lille; Ly, Lyon; Na, Nantes; T, Tours, Mo, Montpellier; Cr, Créteil; Stb, Strasbourg; Nc, Nancy; Bs, Besançon; M, male; F, female; ND, not determined.

## Sheet: Sheet S2
Group of patients	Hospital locations	Season	Gender	Age	Contact with pets	Recent travels	Presence of symptomatology	Digestive symptoms	Abdominal pain	Diarrhea	Bloating	Constipation	Vomiting	Articular pain	Cutaneous symptoms	Fever	Asthenia	Crohn's disease	IBS	Presence of other parasites	Blastocystis subtype	Presence of Blastocystis
1	Cf11	Winter	M	78	No	No	No	No	No	No	No	No	No	No	No	No	No	No	No	No	ST6	Yes
1	Cf19	Winter	F	24	No	No	Yes	Yes	Yes	Yes	No	No	No	No	No	No	No	No	Yes	No	ST1	Yes
1	Cf30	Winter	M	65	Yes	No	Yes	Yes	Yes	Yes	No	No	No	No	No	No	Yes	No	No	No	ST4	Yes
1	Nm25	Winter	F	21	No	No	Yes	Yes	No	Yes	No	No	No	No	No	Yes	No	No	No	No	ST3	Yes
1	Nm7	Winter	M	69	No	No	Yes	Yes	No	Yes	No	No	No	No	No	No	No	No	No	No	ST3	Yes
1	Ly2	Winter	M	56	ND	No	No	No	No	No	No	No	No	No	No	No	No	No	No	No	ST1	Yes
1	Ly29	Winter	M	71	ND	No	Yes	Yes	No	Yes	No	No	Yes	No	No	Yes	No	No	Yes	No	ST7	Yes
1	Ly5	Winter	M	52	No	No	Yes	Yes	No	Yes	No	No	No	No	No	No	No	No	No	No	ST2	Yes
1	Na38	Winter	M	39	No	No	Yes	Yes	No	No	No	Yes	No	No	No	No	Yes	No	No	No	ST4	Yes
1	Na4	Winter	F	41	No	No	No	No	No	No	No	No	No	No	No	No	No	No	No	No	ST7	Yes
1	Stb31	Winter	M	69	No	No	No	No	No	No	No	No	No	No	No	No	No	No	No	No	ST3	Yes
1	Stb6	Winter	M	66	No	No	No	No	No	No	No	No	No	No	No	No	No	No	No	No	ST3	Yes
1	Bs14	Winter	F	67	Yes	No	Yes	Yes	No	Yes	No	No	No	No	No	No	Yes	No	No	No	ST4	Yes
1	Bs22	Winter	M	18	Yes	No	Yes	Yes	Yes	Yes	No	No	No	No	No	No	No	No	No	No	ST2	Yes
1	Bs26	Winter	M	23	No	No	No	No	No	No	No	No	No	No	No	No	No	No	No	No	ST2	Yes
1	Bs41	Winter	M	55	No	No	No	No	No	No	No	No	No	No	No	No	No	No	No	No	ST3	Yes
1	Cf85	Summer	M	48	No	No	No	No	No	No	No	No	No	No	No	No	No	No	No	No	ST3	Yes
1	Cf50	Winter	F	68	ND	Yes	Yes	Yes	Yes	No	No	No	No	No	No	No	Yes	No	No	No	ST3	Yes
1	Nc36	Winter	F	25	No	No	Yes	Yes	Yes	No	No	Yes	No	No	No	No	No	No	No	Yes	ST2	Yes
1	T5	Winter	M	7	No	Yes	No	No	No	No	No	No	No	No	No	No	No	No	No	No	ST1	Yes
1	Ly27	Winter	M	39	No	No	No	No	No	No	No	No	No	No	No	No	No	No	No	Yes	ST1	Yes
1	Stb18	Winter	M	37	No	No	Yes	Yes	Yes	Yes	No	No	No	No	No	No	No	No	No	Yes	ST1	Yes
1	Stb4	Winter	F	8	No	No	Yes	Yes	Yes	No	No	No	No	No	No	No	No	No	No	Yes	ST1	Yes
1	Na32	Winter	M	30	ND	No	No	No	No	No	No	No	No	No	No	No	No	No	No	Yes	ST3	Yes
2	Li18	Winter	M	28	No	No	No	No	No	No	No	No	No	No	No	No	No	No	No	No	ST3	Yes
2	Li30	Winter	F	35	ND	No	Yes	Yes	Yes	Yes	No	No	No	No	No	No	Yes	No	No	No	ST4	Yes
2	Li8	Winter	F	51	Yes	No	Yes	Yes	No	Yes	Yes	No	No	No	No	No	Yes	No	No	No	ST4	Yes
2	Li9	Winter	M	66	Yes	No	No	No	No	No	No	No	No	No	No	No	No	No	No	No	ST1	Yes
2	T4	Summer	M	21	ND	Yes	Yes	Yes	Yes	Yes	No	No	No	No	No	No	No	No	ND	Yes	ST3	Yes
2	Nc11	Summer	M	45	No	Yes	Yes	Yes	Yes	Yes	No	No	No	No	No	No	No	No	No	Yes	ST3	Yes
2	Na10	Summer	M	30	No	Yes	Yes	Yes	Yes	Yes	No	No	No	No	No	No	No	No	No	Yes	ST1	Yes
2	Na25	Summer	M	60	Yes	Yes	Yes	No	No	No	No	No	No	No	No	No	No	No	No	Yes	ST1	Yes
2	Mo3	Summer	F	24	No	Yes	Yes	Yes	Yes	No	Yes	No	No	No	No	No	No	No	No	Yes	ST1	Yes
2	Mo4	Summer	F	19	No	Yes	Yes	Yes	No	Yes	No	No	No	No	No	No	No	No	No	Yes	ST3	Yes
2	Li12	Summer	F	80	ND	No	Yes	Yes	No	Yes	No	No	No	No	No	No	Yes	No	No	No	ST4	Yes
2	Li17	Summer	M	34	Yes	No	No	ND	ND	ND	ND	ND	ND	ND	ND	ND	ND	No	No	No	ST3	Yes
2	Li2	Summer	M	23	No	No	No	ND	ND	ND	ND	ND	ND	ND	ND	ND	ND	No	No	No	ST1	Yes
2	Li3	Summer	F	22	No	No	No	ND	ND	ND	ND	ND	ND	ND	ND	ND	ND	No	No	No	ST4	Yes
2	Li20	Winter	M	68	No	Yes	Yes	Yes	Yes	Yes	Yes	Yes	No	No	No	No	No	No	Yes	No	ST3	Yes
2	Li25	Winter	F	21	No	Yes	Yes	Yes	Yes	Yes	Yes	No	No	Yes	No	No	Yes	No	No	No	ST1	Yes
2	Li29	Winter	F	75	ND	Yes	Yes	Yes	Yes	Yes	Yes	No	No	No	No	No	Yes	No	No	No	ST1	Yes
2	Li1	Winter	F	51	ND	Yes	Yes	Yes	Yes	Yes	Yes	No	No	No	No	No	No	No	No	Yes	ST3	Yes
2	Li14	Winter	M	53	No	Yes	Yes	Yes	Yes	Yes	No	No	No	No	No	No	No	No	No	Yes	ST4	Yes
2	Li15	Winter	F	22	ND	Yes	No	No	No	No	No	No	No	No	No	No	No	No	No	Yes	ST2	Yes
2	Li2	Winter	M	3	No	Yes	Yes	Yes	No	No	Yes	No	No	No	No	No	No	No	No	Yes	ST1	Yes
2	Li4	Summer	F	9	No	Yes	Yes	Yes	Yes	Yes	Yes	No	No	No	No	No	Yes	No	No	No	ST2	Yes
2	Li8	Summer	F	12	ND	Yes	Yes	Yes	No	Yes	No	No	No	No	No	No	No	No	No	No	ST1	Yes
2	Li10	Summer	M	7	No	Yes	Yes	Yes	Yes	No	Yes	No	No	No	No	No	No	No	No	Yes	ST3	Yes
3	Cr13	Winter	F	23	ND	No	No	No	No	No	No	No	No	No	No	No	No	No	No	No	neg	No
3	Cr18	Winter	F	30	ND	No	No	No	No	No	No	No	No	No	No	No	No	No	No	No	neg	No
3	Cr21	Winter	M	46	No	No	Yes	Yes	No	Yes	Yes	No	No	No	No	No	No	No	No	No	neg	No
3	Cr25	Winter	F	23	ND	No	No	No	No	No	No	No	No	No	No	No	No	No	No	No	neg	No
3	Cr26	Winter	F	73	ND	No	No	No	No	No	No	No	No	No	No	No	No	No	No	No	neg	No
3	Cr15	Winter	M	24	ND	Yes	Yes	Yes	No	Yes	No	No	No	No	No	No	No	No	No	No	neg	No
3	Cr16	Winter	M	44	ND	Yes	No	No	No	No	No	No	No	No	No	No	No	No	No	No	neg	No
3	Cr20	Winter	M	47	ND	Yes	No	No	No	No	No	No	No	No	No	No	No	No	No	No	neg	No
3	Cf1	Winter	M	56	ND	No	No	No	No	No	No	No	No	No	No	No	No	No	No	No	neg	No
3	Cf10	Winter	M	65	No	No	Yes	Yes	Yes	Yes	Yes	No	No	No	No	No	Yes	No	No	No	neg	No
3	Cf12	Winter	F	65	Yes	No	Yes	Yes	Yes	No	Yes	No	No	No	No	No	No	No	No	No	neg	No
3	Cf13	Winter	F	50	Yes	No	No	No	No	No	No	No	No	No	No	No	No	No	No	No	neg	No
3	Cf14	Winter	F	49	No	No	Yes	Yes	Yes	Yes	No	No	No	No	No	No	No	No	Yes	No	neg	No
3	Cf15	Winter	M	63	No	No	Yes	Yes	No	Yes	No	No	No	Yes	No	No	Yes	No	No	No	neg	No
3	Cf16	Winter	F	39	Yes	No	No	No	No	No	No	No	No	No	No	No	No	No	No	No	neg	No
3	Cf17	Winter	M	46	Yes	No	Yes	Yes	Yes	Yes	Yes	No	No	No	No	No	No	No	No	No	neg	No
3	Cf18	Winter	F	31	Yes	No	No	No	No	No	No	No	No	No	No	No	No	No	No	No	neg	No
3	Cf20	Winter	F	36	No	No	Yes	Yes	Yes	Yes	No	No	No	No	No	No	No	No	Yes	No	neg	No
3	Cf21	Winter	M	58	Yes	No	Yes	Yes	Yes	Yes	No	No	No	No	No	No	No	No	No	No	neg	No
3	Cf22	Winter	M	52	No	No	Yes	Yes	Yes	Yes	No	No	No	No	No	No	No	No	No	No	neg	No
3	Cf23	Winter	M	83	Yes	No	Yes	Yes	Yes	No	No	No	No	No	No	No	Yes	No	No	No	neg	No
3	Cf24	Winter	M	57	No	No	Yes	Yes	Yes	Yes	Yes	No	No	No	No	No	Yes	No	No	No	neg	No
3	Cf26	Winter	M	67	No	No	No	No	No	No	No	No	No	No	No	No	No	No	No	No	neg	No
3	Cf27	Winter	M	48	Yes	No	Yes	Yes	No	Yes	No	No	No	No	No	No	No	No	No	No	neg	No
4	Li3	Winter	F	14	No	No	Yes	Yes	No	No	No	No	No	No	No	Yes	Yes	No	No	No	neg	No
4	Li6	Winter	M	42	Yes	No	Yes	Yes	No	Yes	No	No	No	No	No	No	Yes	No	No	No	neg	No
4	Ly1	Summer	F	27	No	Yes	Yes	Yes	No	Yes	No	No	No	No	No	No	Yes	No	Yes	Yes	neg	No
4	Na1	Summer	M	30	No	Yes	Yes	Yes	Yes	Yes	No	No	No	No	No	No	No	No	No	Yes	neg	No
4	Na24	Summer	M	19	ND	Yes	Yes	ND	ND	ND	ND	ND	ND	ND	ND	No	ND	No	No	Yes	neg	No
4	Na6	Summer	M	28	No	Yes	Yes	Yes	No	Yes	No	No	No	No	No	No	No	No	No	Yes	neg	No
4	Mo24	Summer	M	44	ND	Yes	Yes	Yes	No	Yes	No	No	No	No	No	No	No	No	No	Yes	neg	No
4	Mo29	Summer	F	38	No	Yes	Yes	Yes	Yes	No	No	No	No	No	No	No	No	No	No	Yes	neg	No
4	Li14	Summer	M	57	ND	No	Yes	Yes	Yes	Yes	No	No	No	No	No	No	No	No	No	No	neg	No
4	Li5	Summer	F	62	No	No	Yes	Yes	No	Yes	No	No	No	No	No	No	No	No	No	No	neg	No
4	Li6	Summer	M	67	No	No	Yes	Yes	No	Yes	No	No	No	No	No	No	No	No	No	No	neg	No
4	Li9	Summer	M	76	No	No	No	No	No	No	No	No	No	No	No	No	No	No	No	No	neg	No
4	Li17	Winter	F	34	No	Yes	Yes	Yes	No	Yes	No	No	No	No	No	No	No	No	No	No	neg	No
4	Li19	Winter	M	26	No	Yes	Yes	Yes	No	Yes	No	No	No	No	No	No	No	No	No	No	neg	No
4	Li28	Winter	F	21	No	Yes	Yes	Yes	Yes	Yes	Yes	No	No	Yes	No	No	No	No	No	No	neg	No
4	Li4	Winter	F	2	ND	Yes	No	No	No	No	No	No	No	No	No	No	No	No	No	No	neg	No
4	Li5	Winter	M	12	No	Yes	No	No	No	No	No	No	No	No	No	No	No	No	No	No	neg	No
4	Li7	Winter	M	32	ND	Yes	No	No	No	No	No	No	No	No	No	No	No	No	No	No	neg	No
4	Li11	Summer	F	28	No	Yes	Yes	Yes	Yes	Yes	No	No	No	No	No	No	No	No	No	No	neg	No
4	Li7	Summer	F	25	No	Yes	No	ND	ND	ND	ND	ND	ND	ND	ND	ND	ND	No	No	No	neg	No
4	Li15	Summer	F	62	No	No	Yes	Yes	No	No	No	No	No	No	Yes	No	No	No	No	Yes	neg	No
4	Li16	Summer	M	29	ND	No	Yes	Yes	Yes	No	No	No	Yes	No	No	No	No	No	No	Yes	neg	No
4	Li10	Winter	M	43	No	Yes	Yes	Yes	Yes	Yes	No	No	No	No	No	Yes	No	No	ND	Yes	neg	No
4	Li21	Summer	M	1	ND	Yes	No	Yes	No	Yes	No	No	No	No	No	No	No	ND	ND	Yes	neg	No
Three outlier samples
